# Supplementary material for: Vibrio cholerae serotype impacts pathogenicity
Source: Nat Commun. 2026 Jan 19;17:1140. doi: 10.1038/s41467-025-67908-w (PMC12856009; doi:10.1038/s41467-025-67908-w)
Supplement: Supplementary file 4 — Source Data File [file 41467_2025_67908_MOESM4_ESM.xlsx]

## Sheet: Figure 1b
Hours	Ogawa	Inaba
30	1
22	1
27	1
27	1
21	1
20	1
30		1
30		1
30		1
30		1
27		1
27		1

## Sheet: Figure 1c
HaitiWT 2010 Ogawa → Inaba (WbeT S158P) IN VIVO	HaitiWT 2010 Ogawa → Inaba (WbeT S158P) LB	Haiti 2010 Ogawa / Haiti Inaba ΔWbeT In VIVO	Haiti 2010 Ogawa / Haiti Inaba ΔWbeT LB	C6706 1961 (Peru) Ogawa (pTac-Wbet) / C6706 Inaba In vivo	C6706 1961 (Peru) Ogawa (pTac-Wbet) / C6706 Inaba LB	Zambia 2016 Ogawa / Zambia Inaba ΔWbeT In Vivo	Zambia Ogawa VS Zambia Inaba(DwbeT) lacz- LB	O395 Ogawa vs 0395 inaba ΔWbeT in vivo	O395 Ogawa vs 0395 inaba ΔWbeT in vitro
2.9193	1.37427	15.8468	0.810811	2.08333	1.28571	1.82091	2.34117	2.88596	1.52227
2.89186	0.920441	7.69794	0.884978	2.73035	1.5	3.18975	2.03195	2.88596	1.14522
1.25913	0.724005	6.96382	1.15616	2.72222	1.51429	2.37061	1.23684	1.85526	1.93772
12.7363	1.27949	13.279	1.44402	4.64835	1.03704	3.21579	1.27218	5.17225	1.09413
8.16055	0.73542	7.74899	0.951351	3.63462	1.44776	1.57416	1.23684	2.47368	0.716066
18.8079	1.6866	9.58526	1.07027	4.36686	2.4375	3.91667	1.19267		1.29062
1.91268						4.45263
2.37437
1.22487
14.8577
24.3558

## Sheet: Figure 1d
Inaba SI proximal	Ogawa SI proximal	Inaba SI middle	Ogawa SI middle	Inaba SI distal	Ogawa SI distal	Inaba caecum	Ogawa caecum
610000	1900000	12000000	34000000	21000000	33000000	4000000	15000000
180000	4600000	1700000	21000000	2300000	23000000	550000	5900000
70000	15000000	10000000	45000000	8900000	28000000	3600000	3900000
90000	4800000	1300000	48000000	3500000	86000000	2100000	9100000
25000	59000000	6600000	20000000	24000000	7100000	9000000	7200000
200000	520000	6300000	8000000	7000000	12000000	3600000	4200000
380000	400000	5600000	27000000	1200000	38000000	420000	5800000
410000	1170000	3200000	11000000	600000	6800000	220000	1900000
30000	490000	4400000	27000000	3200000	12000000	200000	2700000
1190000	370000	5500000	22000000	1500000	41000000	1000	8200000
280000	1200000	11000000	14000000	3900000	30000000	380000	2100000
430000	540000	5900000	6900000	350000	56000000	290000	1200000
390000	1800000	1600000	35000000	300000	55000000	300000	5700000
	440000		600000		2000000		400000

## Sheet: Figure 1e
Inaba SI proximal	Ogawa SI proximal	Inaba SI middle	Ogawa SI middle	Inaba SI distal	Ogawa SI distal	Inaba caecum	Ogawa caecum
17	480	442.882	339	1898.75	1698.6	1406	111.083
331.647	36	26	292	153	1814.6	183.294	117.077
172.706	13.75	598	1535.62	688.765	5018.79	973	3554.14
454	18	37.0588	2313.56	184	6888.33	351	4945.77
276.529	683.75	113	5394.36	2780	3084.8	12504	133
8	14	574.294	334	512.824	722	564	1026
5573.33	8676.2	6498.09	3435.67	6024	7603.27	3406.5	7557.18
2831.67	2224.17	1812	6413.09	705.385	11730.6	2272.62	8046.09
5513.64	1236	2546.54	11042.9	2382.62	10715.4	350.5	9183.82
892	1197.23	3172.33	7801	1612.46	9766.18	1033	8882.2
75.4615	4563	2574.17	5185.73	5877.2	8234.4	3105.31	9181.4
2127	6975.2	1411.85	7447.18	1539.15	8120.4	1855.15	14855.7
1095.85	7321	2282.67	7197	2556.25	15599.6	2702.92	2460
	4338.33		3801		2337.31		2059

## Sheet: Figure 1f
Inaba SI proximal	Ogawa SI proximal	Inaba SI middle	Ogawa SI middle	Inaba SI distal	Ogawa SI distal	Inaba caecum	Ogawa caecum
35882.4	3958.33	27095.2	100295	11059.9	19427.8	2844.95	135034
542.746	127778	65384.6	71917.8	15032.7	12675	3000.64	50394.2
405.313	1.09091e+06	16722.4	29304	12921.7	5579.04	3699.9	1097.31
198.238	266667	35079.4	20747.2	19021.7	12484.9	5982.91	1839.96
90.4063	86288.8	58407.1	3707.58	8633.09	2301.61	719.77	54135.3
25000	37142.9	10970	23952.1	13649.9	16620.5	6382.98	4093.57
68.1818	46.1031	861.792	7858.74	199.203	4997.85	123.294	767.482
144.791	526.04	1766	1715.24	850.6	579.68	96.8048	236.14
5.44106	396.44	1727.84	2445.01	1343.06	1119.88	570.613	293.995
1334.08	309.047	1733.74	2820.15	930.255	4198.16	0.968054	923.195
3710.5	262.985	4273.23	2699.72	663.581	3643.25	122.371	228.723
202.163	77.4171	4178.93	926.525	227.398	6896.21	156.321	80.7773
355.889	245.868	700.935	4863.14	117.359	3525.74	110.991	2317.07
	101.421		157.853		855.685		194.269

## Sheet: Figure 1g
Dose (CFU)	Inaba				Ogawa
100	0.1	6	0.1		6	3	4	0.1
10000	65	12	109.6	34.2857	52	218	466.4	141.571
1000000	9110.67	3205	3163.5		9572.4	2957	20804.7	33255.1

## Sheet: Figure 2a
In vitro	SI Distal	1M pH6 D	1M pH7 D
15.6571	14.8248	0.68614	0.580523
1.25539	6.31978	0.808157	1.20826
1.21778	5.09186	1.07557	1.25489
1.22734	5.32891	1.10424	1.29243
1.21348	4.45881	1.07366	1.31575
1.21925	4.6064	1.05079	1.35235
1.3004	3.11421	1.07456	1.38488
1.22123	4.4765	1.10942	1.26747
12.2105	19.3266	0.384278	0.646077
1.27526	12.8505	0.66874	1.74625
1.26198	7.48779	0.8588	1.71533
1.29938	7.27711	0.851622	1.70669
1.26946	8.75989	0.810731	1.72723
1.24033	12.3423	0.804187	1.74057
1.25	13.5256	0.700075	1.79613
1.18238	11.6098	0.7	1.78239
1.36335	16.7657	0.612393	0.355945
1.32238	7.69463	0.954514	0.972938
1.30839	5.05687	0.944907	0.923965
1.10759	4.78044	0.935716	0.954061
1.12912	7.58346	0.929858	0.988605
1.0551	7.03463	0.938287	0.993142
1.10934	7.94032	0.937358	1.03672
1.17669	9.24351	0.929881	0.930579
1.33392	36.1009
1.30757	8.61157
1.15849	6.34414
1.09439	6.18353
1.04761	6.04671
1.02223	8.56332
1.08572	7.43856
1.12727	8.04394
0.968763	6.56597
1.11328	7.89926
1.19562	7.00985
1.22726	6.64661
1.26709	6.574
1.15472	7.16427
1.089	7.55074
1.11398	8.91845
1.1393	8.58759
1.18906	8.58464
1.12442	9.28176
1.21957	9.25613
1.26074	8.4241
1.09711	8.82811
	10.2953
	11.2761
	9.20547
	8.64859
	7.86066
	8.26984
	8.51878
	9.40166
	10.4496
	13.5389
	14.193
	14.1737
	14.5342
	15.325
	14.4577
	10.2788
	11.4253
	11.3327
	8.38394
	9.52083
	9.56362
	9.48622
	9.82173
	9.25037
	8.30531
	3.86735
	5.36477
	5.1358
	4.48872
	4.48966
	4.45543
	3.85962
	7.24047
	8.47705
	8.44263
	8.74774
	9.02205
	8.82579
	7.75665
	7.48258
	8.76036
	8.26975
	8.12249
	7.86775
	8.22373
	9.33354

## Sheet: Figure 2b
LB	M9 glucose	M9 fructose	M9 galactose	M9 lactose	M9 mannose	M9 glycerin	M9 no carbon source	M9 chitin	Instant ocean chitin	Instant ocean glucose	M9 pH 6	M9 pH 8	M9 pH 8.5	M9 bile 0.01%	M9 bile 0.1%	M9 bile 1%	M9 NRERS	M9 NRES bile 0.01%	M9 NRES bile 0.1%	M9 NRES bile 1%	M9 polymyxin B 0.5 µg/ml	M9 polymyxin B 1 µg/ml	M9 intestinal fluid 50%	M9 intestinal fluid 5%	LB serum 0.05%	LB serum 0.5%	LB serum 5%	M9 serum 0.05%	M9 serum 0.5%	M9 serum 5%	M9 itaconate
1	1.14745	1.1163	1.07704	1.13957	1.11816	1.10278	1.07695	0.843587	0.694068	1.0037	1.1011	1.08516	1.12802	1.18425	0.945303	0.999777	1.19034	1.20974	0.950239	0.979177	2.1681	1.92327	1.11166	1.04576	1.03409	0.998977	1.05453	1.16	1.04964	1.09139	1.08275
1	0.911854	0.90031	0.959488	0.97482	1.14042	1.03844	0.993409	0.764253	1.03964	1.05751	0.901194	1.09409	1.01225	1.04545	0.915706	0.937947	1.02722	0.944835	0.848212	0.84762	1.94622	0.145751	0.91799	0.875123	1.05227	1.19922	1.39196	0.908204	0.835282	0.966381	1.04483
1	0.898873	0.80641	0.849374	0.917844	0.753872	0.832844	0.824566	0.684185	0.622668	0.824273	0.669847	0.649601	0.946167	0.86398	0.628069	0.664089	0.850272	0.827525	0.828599	0.79325	1.09336	8.73178	0.825821	0.848212	0.914098	0.873662	0.831119	0.874976	0.855594	0.859191	0.975168
1	1.0089	0.899004	0.949901	0.843344	0.979756	0.967128	0.849969	0.847146	1.11344	0.957907	0.963672	0.989833	0.991314	1.05575	0.941477	0.996852	0.992206	1.07799	0.792354	0.900152	2.88739	1.83642	1.03149	0.979632	0.936995	1.0509	1.19839	0.959189	0.95094	0.971764	0.949634
1	1.01038	1.02302	1.01279	0.867453	0.990629	1.00362	1.1078	0.877881	0.734333	0.949829	0.800709	1.07507	1.03399	1.19609	1.08327	1.11475	0.998527	1.15579	0.931613	1.02968	2.70057	1.36237	1.14186	0.973835	1.0471	1.04674	1.05425	1.04884	0.975181	0.98606	1.05685
1	1.41842	1.34392	1.31109	0.918243	1.10805	1.64597	1.05928	0.905811	0.660263	1.05811	1.17914	1.75787	2.03054	1.37779	2.74311	2.61576	1.70294	4.93646	170.356	2.2027	2.30158	4.64079	0.799958	1.52507	1.03843	0.931302	0.939173	1.25184	1.62425	1.60034	0.588022
1	0.983979	1.04485	0.955819	1.06785	1.00716	0.929574	0.936676	0.853177	1.42129	1.3256	0.907706	1.07175	1.02369	1.23938	1.01556	1.11985	1.01534	1.13867	0.966483	1.013	2.90742	2.61047	1.06618	0.98224	1.01078	0.983127	1.05328	1.0867	0.968235	0.948753	0.886602
1	1.12899	1.06908	0.980471	1.29334	1.17035	1.13126	1.24107	0.934324	1.20526	0.89859	1.1813	1.19811	1.19604	1.1227	0.994447	1.04295	1.11084	1.20168	0.98359	1.05251	1.87441	2.05639	1.233	1.08366	1.06421	1.05443	1.15711	1.10727	1.13803	1.06108	1.20321
1	0.757145	0.7003	0.751271	0.886897	0.733408	0.788539	1.02412	0.754254	0.599441	0.800771	0.92843	0.944249	0.955382	1.08213	0.86092	0.884337	1.00644	1.0599	0.878613	0.832835	1.67004	1.69431	0.765671	0.764103	1.04498	0.915458	1.01767	0.695447	0.728424	0.727902	1.01662
1	1.12457	1.17436	1.05084	0.912931	0.983695	1.03765	0.932442	0.895072	0.682776	1.20712	1.00859	0.9895	1.07713	1.16287	0.965458	1.0165	0.996045	1.19258	0.958757	0.966075	2.74263	4.89626	1.15907	1.16632	1.05824	0.939441	1.01189	1.20396	1.19846	1.17299	0.921454
1	0.891317	0.844087	0.874977	0.827222	0.971413	0.843038	0.762946	0.745746	0.476407	1.0414	0.969067	1.27247	0.958097	1.05626	0.824421	0.801739	0.969982	1.06403	0.929914	0.805947	0.542017	0.0308119	0.882688	0.770498	1.19482	1.2645	1.38488	0.740541	0.817686	0.986168	0.846181
1	1.07954	1.08456	1.01043	0.82482	1.21462	1.0444	0.840008	0.822073	0.850085	1.21286	1.15856	0.962626	1.0101	1.0782	1.02478	1.12534	1.05027	1.07232	0.790939	0.980163	4.28109	2.65705	1.36707	1.15882	1.15865	1.17423	1.07084	1.19431	1.09517	1.00365	0.867535
1	0.852486	0.903102	0.77382	0.952987	0.939811	0.953494	0.61603	0.745707	2.51324	0.651373	0.870469	0.801318	0.832609	0.779966	0.578811	0.793858	0.906099	0.853511	1.30415	0.937491	0.739146	0.192517	0.57239	0.875682	0.990729	1.22094	1.17707	0.767983	0.792227	0.917195	0.910306
1	1.24485	1.21879	1.15308	0.887259	1.35753	1.55676	0.86372	0.806248	0.851945	1.37606	0.921967	1.05787	1.06456	1.10672	0.857766	1.01786	0.986103	1.00432	0.996691	0.906718	2.87376	2.44473	1.44543	1.38013	1.30493	0.972298	1.02293	1.42957	1.31168	1.29541	1.03995
1	1.18499	1.13632	1.26613	0.887949	1.07285	1.09047	0.977653	0.86623	0.911521	0.983921	1.01773	1.27843	1.10131	1.1	0.989446	1.04108	1.01507	1.15356	0.90295	1.01264	2.30019	2.25111	1.19278	1.22899	1.08664	0.99422	0.991039	1.24353	1.17879	1.28427	0.819048
1	0.880159	0.96771	0.943366	0.864486	0.970311	1.13149	0.898004	0.78426	0.796454	0.935657	0.921388	1.02658	1.053	0.982477	0.825332	0.834595	1.21969	0.931125	0.757086	0.799495	2.02984	1.67026	0.94426	0.934932	1.09569	1.06295	0.998034	0.847487	0.932237	1.05032	0.928906

## Sheet: Figure 2c
time	polyB Inaba pH 8				polyB Ogawa pH 8				Inaba ph8				Ogawa ph8
0:00:00	0.086	0.088	0.086		0.085	0.086	0.086		0.084	0.094	0.091		0.088	0.091	0.088
0:10:00	0.086	0.087	0.086		0.085	0.086	0.086		0.084	0.094	0.091		0.087	0.091	0.088
0:20:00	0.086	0.087	0.086		0.085	0.086	0.086		0.084	0.094	0.091		0.087	0.091	0.088
0:30:00	0.086	0.087	0.086		0.085	0.085	0.086		0.084	0.093	0.091		0.087	0.091	0.088
0:40:00	0.086	0.087	0.086		0.085	0.085	0.086		0.084	0.094	0.091		0.087	0.091	0.088
0:50:00	0.086	0.087	0.086		0.085	0.085	0.085		0.084	0.093	0.091		0.087	0.091	0.088
1:00:00	0.086	0.087	0.086		0.085	0.085	0.086		0.084	0.093	0.091		0.087	0.091	0.088
1:10:00	0.086	0.087	0.086		0.085	0.085	0.086		0.084	0.093	0.091		0.087	0.091	0.088
1:20:00	0.086	0.087	0.086		0.085	0.085	0.086		0.084	0.093	0.091		0.087	0.091	0.088
1:30:00	0.086	0.087	0.086		0.085	0.085	0.086		0.084	0.093	0.091		0.087	0.091	0.088
1:40:00	0.086	0.087	0.086		0.085	0.085	0.085		0.084	0.093	0.091		0.087	0.091	0.088
1:50:00	0.086	0.087	0.086		0.085	0.085	0.085		0.084	0.094	0.091		0.087	0.091	0.088
2:00:00	0.086	0.087	0.086		0.085	0.085	0.086		0.084	0.093	0.091		0.087	0.091	0.088
2:10:00	0.086	0.087	0.086		0.085	0.085	0.085		0.084	0.094	0.091		0.088	0.092	0.088
2:20:00	0.086	0.087	0.086		0.085	0.085	0.085		0.084	0.094	0.091		0.088	0.092	0.088
2:30:00	0.086	0.087	0.086		0.085	0.085	0.086		0.084	0.094	0.091		0.088	0.092	0.088
2:40:00	0.086	0.087	0.086		0.085	0.085	0.086		0.084	0.094	0.091		0.088	0.092	0.088
2:50:00	0.086	0.087	0.086		0.085	0.085	0.086		0.084	0.094	0.091		0.088	0.092	0.089
3:00:00	0.086	0.087	0.086		0.085	0.085	0.086		0.084	0.094	0.091		0.088	0.092	0.089
3:10:00	0.086	0.087	0.086		0.085	0.085	0.086		0.084	0.094	0.091		0.088	0.092	0.089
3:20:00	0.086	0.087	0.086		0.085	0.085	0.085		0.085	0.094	0.091		0.088	0.092	0.089
3:30:00	0.086	0.087	0.086		0.085	0.085	0.086		0.085	0.094	0.091		0.088	0.092	0.089
3:40:00	0.086	0.087	0.086		0.085	0.086	0.086		0.085	0.094	0.091		0.088	0.092	0.089
3:50:00	0.086	0.087	0.086		0.085	0.085	0.086		0.085	0.094	0.092		0.088	0.092	0.089
4:00:00	0.086	0.087	0.086		0.085	0.085	0.086		0.085	0.095	0.092		0.088	0.092	0.089
4:10:00	0.086	0.087	0.086		0.085	0.085	0.086		0.085	0.095	0.092		0.089	0.093	0.089
4:20:00	0.086	0.087	0.086		0.085	0.085	0.086		0.085	0.095	0.092		0.089	0.093	0.089
4:30:00	0.086	0.087	0.086		0.085	0.085	0.086		0.086	0.095	0.092		0.089	0.093	0.09
4:40:00	0.086	0.087	0.086		0.085	0.085	0.086		0.086	0.095	0.092		0.089	0.093	0.09
4:50:00	0.086	0.087	0.086		0.085	0.085	0.086		0.086	0.096	0.093		0.089	0.093	0.09
5:00:00	0.086	0.087	0.086		0.085	0.085	0.086		0.086	0.096	0.093		0.09	0.094	0.09
5:10:00	0.086	0.087	0.086		0.085	0.086	0.086		0.087	0.096	0.093		0.09	0.094	0.091
5:20:00	0.086	0.087	0.086		0.085	0.086	0.086		0.087	0.097	0.094		0.09	0.094	0.091
5:30:00	0.086	0.087	0.086		0.085	0.085	0.086		0.088	0.097	0.094		0.091	0.095	0.091
5:40:00	0.086	0.087	0.086		0.085	0.086	0.086		0.088	0.098	0.095		0.091	0.095	0.092
5:50:00	0.086	0.087	0.086		0.085	0.085	0.087		0.089	0.098	0.096		0.092	0.096	0.092
6:00:00	0.086	0.087	0.086		0.086	0.086	0.087		0.089	0.099	0.096		0.093	0.096	0.093
6:10:00	0.086	0.087	0.086		0.086	0.086	0.087		0.09	0.1	0.097		0.094	0.097	0.094
6:20:00	0.086	0.088	0.086		0.086	0.086	0.087		0.091	0.101	0.098		0.095	0.098	0.095
6:30:00	0.086	0.087	0.086		0.086	0.086	0.087		0.092	0.102	0.099		0.096	0.099	0.096
6:40:00	0.086	0.087	0.086		0.086	0.086	0.088		0.094	0.103	0.101		0.097	0.1	0.097
6:50:00	0.087	0.087	0.086		0.086	0.086	0.088		0.095	0.105	0.102		0.098	0.102	0.098
7:00:00	0.087	0.087	0.086		0.087	0.086	0.088		0.097	0.106	0.104		0.1	0.103	0.1
7:10:00	0.086	0.087	0.086		0.087	0.086	0.089		0.099	0.109	0.106		0.102	0.105	0.102
7:20:00	0.087	0.087	0.087		0.087	0.086	0.089		0.101	0.111	0.108		0.104	0.107	0.103
7:30:00	0.087	0.088	0.087		0.087	0.086	0.09		0.104	0.113	0.111		0.106	0.109	0.106
7:40:00	0.087	0.088	0.087		0.088	0.086	0.09		0.107	0.116	0.114		0.109	0.112	0.108
7:50:00	0.087	0.088	0.087		0.088	0.086	0.091		0.11	0.12	0.118		0.112	0.115	0.111
8:00:00	0.087	0.088	0.087		0.088	0.087	0.092		0.114	0.124	0.122		0.116	0.118	0.115
8:10:00	0.087	0.088	0.087		0.089	0.087	0.092		0.119	0.129	0.126		0.12	0.122	0.119
8:20:00	0.087	0.088	0.087		0.09	0.087	0.093		0.124	0.134	0.132		0.125	0.127	0.123
8:30:00	0.087	0.088	0.087		0.09	0.087	0.095		0.129	0.139	0.138		0.13	0.132	0.128
8:40:00	0.088	0.088	0.088		0.091	0.087	0.096		0.136	0.146	0.144		0.136	0.138	0.135
8:50:00	0.088	0.088	0.088		0.092	0.088	0.097		0.144	0.153	0.152		0.143	0.144	0.141
9:00:00	0.088	0.088	0.088		0.093	0.088	0.099		0.152	0.162	0.161		0.151	0.152	0.149
9:10:00	0.088	0.088	0.088		0.094	0.088	0.101		0.162	0.171	0.171		0.16	0.161	0.157
9:20:00	0.089	0.088	0.089		0.095	0.089	0.102		0.173	0.182	0.183		0.17	0.171	0.167
9:30:00	0.089	0.088	0.089		0.097	0.089	0.105		0.185	0.195	0.195		0.181	0.181	0.177
9:40:00	0.089	0.089	0.09		0.099	0.09	0.109		0.199	0.209	0.21		0.195	0.194	0.19
9:50:00	0.09	0.089	0.09		0.101	0.091	0.111		0.214	0.224	0.226		0.209	0.207	0.203
10:00:00	0.09	0.089	0.091		0.103	0.091	0.117		0.232	0.241	0.244		0.225	0.222	0.218
10:10:00	0.091	0.089	0.091		0.105	0.092	0.118		0.252	0.261	0.263		0.243	0.237	0.235
10:20:00	0.091	0.089	0.092		0.108	0.093	0.122		0.275	0.282	0.286		0.262	0.256	0.255
10:30:00	0.092	0.09	0.093		0.11	0.094	0.128		0.3	0.306	0.311		0.283	0.279	0.277
10:40:00	0.092	0.09	0.094		0.115	0.094	0.134		0.325	0.331	0.337		0.306	0.302	0.301
10:50:00	0.093	0.09	0.095		0.117	0.095	0.141		0.352	0.355	0.362		0.33	0.326	0.325
11:00:00	0.095	0.091	0.097		0.122	0.097	0.15		0.379	0.38	0.388		0.356	0.35	0.348
11:10:00	0.095	0.091	0.098		0.126	0.098	0.157		0.405	0.405	0.417		0.382	0.375	0.374
11:20:00	0.097	0.091	0.1		0.131	0.1	0.169		0.43	0.428	0.448		0.406	0.399	0.399
11:30:00	0.098	0.092	0.102		0.137	0.102	0.18		0.45	0.448	0.459		0.43	0.417	0.419
11:40:00	0.1	0.093	0.104		0.142	0.103	0.188		0.466	0.462	0.468		0.453	0.441	0.444
11:50:00	0.102	0.094	0.107		0.151	0.106	0.205		0.46	0.455	0.462		0.463	0.454	0.453
12:00:00	0.104	0.095	0.111		0.156	0.109	0.22		0.459	0.464	0.479		0.459	0.448	0.446
12:10:00	0.107	0.096	0.114		0.175	0.113	0.242		0.454	0.46	0.471		0.455	0.446	0.443
12:20:00	0.109	0.097	0.117		0.181	0.115	0.257		0.46	0.463	0.473		0.456	0.442	0.439
12:30:00	0.112	0.097	0.121		0.19	0.118	0.269		0.455	0.454	0.446		0.456	0.444	0.448
12:40:00	0.116	0.099	0.127		0.207	0.123	0.293		0.479	0.486	0.483		0.456	0.445	0.441
12:50:00	0.119	0.101	0.132		0.225	0.126	0.314		0.465	0.461	0.465		0.456	0.45	0.442
13:00:00	0.125	0.102	0.138		0.25	0.132	0.334		0.464	0.462	0.464		0.464	0.454	0.445
13:10:00	0.13	0.104	0.147		0.265	0.137	0.347		0.465	0.46	0.462		0.462	0.457	0.453
13:20:00	0.134	0.106	0.155		0.267	0.145	0.37		0.461	0.461	0.464		0.46	0.456	0.451
13:30:00	0.143	0.109	0.161		0.299	0.153	0.384		0.461	0.459	0.459		0.458	0.455	0.45
13:40:00	0.153	0.112	0.175		0.298	0.161	0.39		0.459	0.457	0.46		0.456	0.455	0.447
13:50:00	0.16	0.115	0.186		0.316	0.176	0.385		0.456	0.455	0.457		0.455	0.452	0.444
14:00:00	0.166	0.118	0.194		0.336	0.185	0.388		0.454	0.453	0.456		0.452	0.451	0.444
14:10:00	0.18	0.122	0.215		0.331	0.2	0.394		0.45	0.45	0.45		0.45	0.449	0.439
14:20:00	0.193	0.128	0.229		0.349	0.214	0.383		0.448	0.447	0.451		0.447	0.447	0.439
14:30:00	0.207	0.131	0.236		0.336	0.234	0.386		0.444	0.444	0.447		0.444	0.444	0.437
14:40:00	0.223	0.139	0.263		0.334	0.249	0.39		0.442	0.442	0.445		0.441	0.442	0.434
14:50:00	0.235	0.145	0.287		0.332	0.27	0.385		0.439	0.438	0.441		0.438	0.438	0.431
15:00:00	0.254	0.152	0.294		0.335	0.285	0.384		0.436	0.436	0.434		0.435	0.433	0.426
15:10:00	0.267	0.162	0.323		0.333	0.31	0.385		0.433	0.432	0.435		0.432	0.431	0.425
15:20:00	0.282	0.173	0.33		0.331	0.323	0.397		0.431	0.43	0.427		0.428	0.427	0.422
15:30:00	0.297	0.179	0.351		0.326	0.346	0.401		0.427	0.427	0.428		0.426	0.425	0.42
15:40:00	0.31	0.196	0.357		0.332	0.359	0.398		0.425	0.425	0.423		0.423	0.421	0.416
15:50:00	0.328	0.208	0.358		0.327	0.376	0.401		0.42	0.42	0.423		0.42	0.42	0.412
16:00:00	0.357	0.225	0.372		0.329	0.399	0.398		0.419	0.418	0.42		0.417	0.417	0.411
16:10:00	0.361	0.239	0.37		0.327	0.402	0.397		0.415	0.415	0.417		0.414	0.414	0.407
16:20:00	0.348	0.24	0.373		0.323	0.399	0.393		0.414	0.414	0.413		0.411	0.411	0.405
16:30:00	0.362	0.272	0.372		0.324	0.403	0.392		0.41	0.41	0.413		0.409	0.409	0.404
16:40:00	0.365	0.288	0.377		0.323	0.409	0.387		0.408	0.408	0.408		0.406	0.405	0.401
16:50:00	0.35	0.31	0.372		0.323	0.397	0.384		0.404	0.405	0.406		0.404	0.403	0.397
17:00:00	0.355	0.328	0.371		0.32	0.401	0.381		0.402	0.402	0.405		0.401	0.402	0.395
17:10:00	0.358	0.336	0.362		0.317	0.399	0.379		0.401	0.4	0.403		0.399	0.399	0.394
17:20:00	0.358	0.354	0.362		0.314	0.4	0.376		0.397	0.397	0.4		0.396	0.398	0.39
17:30:00	0.352	0.38	0.372		0.312	0.396	0.371		0.395	0.395	0.398		0.394	0.394	0.389
17:40:00	0.341	0.373	0.37		0.311	0.392	0.367		0.393	0.393	0.396		0.392	0.392	0.386
17:50:00	0.338	0.369	0.372		0.293	0.39	0.367		0.391	0.391	0.393		0.39	0.39	0.384
18:00:00	0.351	0.383	0.383		0.305	0.389	0.364		0.39	0.389	0.391		0.387	0.386	0.383

## Sheet: Figure 2d
PmB_pH6	PmB_pH7	PmB_pH8	LL-37_pH6	LL-37_pH7	LL-37_pH8	pH6	pH7	pH8
1.09837	1.00174	1.8085	1.02484	0.67979	2.19149	0.993178	0.952763	0.992322
1.27194	0.934284	0.930927	0.913793	1.07614	1.4	0.891737	0.831324	0.829188
0.800013	0.786924	1.74311	1.53608	0.901478	3.73077	0.924095	0.980807	1.10149
2.24466	1.67243	1.73366	2.18966	1.30244	3.70833	1.69099	1.46643	1.45003
0.99965	0.96539	1.38173	0.848485	1.31016	2.30556	0.977669	0.932749	0.905797
0.525811	0.54738	1.53598	0.714286	1.15726	1.27273	0.690868	0.756583	0.772838
0.635727	0.616399	0.897367	0.931034	0.62439	1.20408	0.632154	0.574567	0.588835
0.672213	0.658469	1.05152	0.639456	0.726708	1.84375	0.642972	0.65111	0.653362

[truncated: 8 more sheets: Figure 2f, Figure S2a, Figure S2b, Figure S3a, Figure S3b, Figure S3c, Figure S6a, Figure S6b]
